# Supplementary material for: Proteomics in Deaths by Drowning: Diagnostic Efficacy of Apolipoprotein A1 and α-1 Antitrypsin, Pilot Study
Source: Diagnostics (Basel). 2020 Sep 24;10(10):747. doi: 10.3390/diagnostics10100747 (PMC7650832; doi:10.3390/diagnostics10100747)
Supplement: Supplementary file 1 [file diagnostics-10-00747-s001.zip]

Archive with 1 entries (1 files):
- diagnostics-917864-supplementary.xlsx
