# Supplementary material for: Proteomics in Deaths by Drowning: Diagnostic Efficacy of Apolipoprotein A1 and α-1 Antitrypsin, Pilot Study
Source: Diagnostics (Basel). 2020 Sep 24;10(10):747. doi: 10.3390/diagnostics10100747 (PMC7650832; doi:10.3390/diagnostics10100747)
Supplement: Supplementary file 1 [file diagnostics-10-00747-s001.zip › diagnostics-917864-supplementary.xlsx]

## Sheet: Proteins
Protein FDR Confidence: Sequest HT	Master	Accession	Description	Exp. q-value: Sequest HT	Coverage [%]	# Peptides	# PSMs	# Unique Peptides	# AAs	MW [kDa]	calc. pI	Score Sequest HT: Sequest HT	# Peptides (by Search Engine): Sequest HT	# Protein Groups
High	Master Protein	A0A1S5UZ39	Hemoglobin subunit alpha OS=Homo sapiens OX=9606 GN=HBA2 PE=2 SV=1	0	17	2	390	2	187	20.1	8.9	1491.18	2	1
Checked	Confidence	Sequence	Modifications	# Protein Groups	# Proteins	# PSMs	Master Protein Accessions	# Missed Cleavages	Theo. MH+ [Da]	Confidence (by Search Engine): Sequest HT	XCorr (by Search Engine): Sequest HT
FALSE	High	VGAHAGEYGAEALER		1	19	386	A0A1S5UZ39	0	1529.73	High	5.03
	Checked	Protein FDR Confidence: Sequest HT	Master	Accession	Description	Exp. q-value: Sequest HT	Coverage [%]	# Peptides	# PSMs	# Unique Peptides	# AAs	MW [kDa]	calc. pI	Score Sequest HT: Sequest HT	# Peptides (by Search Engine): Sequest HT	# Protein Groups
	FALSE	High	Master Protein	A0A1S5UZ39	Hemoglobin subunit alpha OS=Homo sapiens OX=9606 GN=HBA2 PE=2 SV=1	0	17	2	390	2	187	20.1	8.9	1491.18	2	1
FALSE	High	KVGAHAGEYGAEALER		1	1	4	A0A1S5UZ39	1	1657.83	High	4.05
	Checked	Protein FDR Confidence: Sequest HT	Master	Accession	Description	Exp. q-value: Sequest HT	Coverage [%]	# Peptides	# PSMs	# Unique Peptides	# AAs	MW [kDa]	calc. pI	Score Sequest HT: Sequest HT	# Peptides (by Search Engine): Sequest HT	# Protein Groups
	FALSE	High	Master Protein	A0A1S5UZ39	Hemoglobin subunit alpha OS=Homo sapiens OX=9606 GN=HBA2 PE=2 SV=1	0	17	2	390	2	187	20.1	8.9	1491.18	2	1
High	Master Protein	B2RBS8	cDNA, FLJ95666, highly similar to Homo sapiens albumin (ALB), mRNA OS=Homo sapiens OX=9606 PE=2 SV=1	0	30	17	418	17	609	69.3	6.28	1453.71	17	1
Checked	Confidence	Sequence	Modifications	# Protein Groups	# Proteins	# PSMs	Master Protein Accessions	# Missed Cleavages	Theo. MH+ [Da]	Confidence (by Search Engine): Sequest HT	XCorr (by Search Engine): Sequest HT
FALSE	High	QEPERNECFLQHKDDNPNLPR	1xCarbamidomethyl [C8]	1	9	4	B2RBS8	2	2636.23	High	4.42
	Checked	Protein FDR Confidence: Sequest HT	Master	Accession	Description	Exp. q-value: Sequest HT	Coverage [%]	# Peptides	# PSMs	# Unique Peptides	# AAs	MW [kDa]	calc. pI	Score Sequest HT: Sequest HT	# Peptides (by Search Engine): Sequest HT	# Protein Groups
	FALSE	High	Master Protein	B2RBS8	cDNA, FLJ95666, highly similar to Homo sapiens albumin (ALB), mRNA OS=Homo sapiens OX=9606 PE=2 SV=1	0	30	17	418	17	609	69.3	6.28	1453.71	17	1
FALSE	High	SLHTLFGDK		1	9	10	B2RBS8	0	1017.54	High	3.13
	Checked	Protein FDR Confidence: Sequest HT	Master	Accession	Description	Exp. q-value: Sequest HT	Coverage [%]	# Peptides	# PSMs	# Unique Peptides	# AAs	MW [kDa]	calc. pI	Score Sequest HT: Sequest HT	# Peptides (by Search Engine): Sequest HT	# Protein Groups
	FALSE	High	Master Protein	B2RBS8	cDNA, FLJ95666, highly similar to Homo sapiens albumin (ALB), mRNA OS=Homo sapiens OX=9606 PE=2 SV=1	0	30	17	418	17	609	69.3	6.28	1453.71	17	1
FALSE	High	LVNEVTEFAK		1	9	4	B2RBS8	0	1149.62	High	3.7
	Checked	Protein FDR Confidence: Sequest HT	Master	Accession	Description	Exp. q-value: Sequest HT	Coverage [%]	# Peptides	# PSMs	# Unique Peptides	# AAs	MW [kDa]	calc. pI	Score Sequest HT: Sequest HT	# Peptides (by Search Engine): Sequest HT	# Protein Groups
	FALSE	High	Master Protein	B2RBS8	cDNA, FLJ95666, highly similar to Homo sapiens albumin (ALB), mRNA OS=Homo sapiens OX=9606 PE=2 SV=1	0	30	17	418	17	609	69.3	6.28	1453.71	17	1
FALSE	High	VHTECCHGDLLECADDR	3xCarbamidomethyl [C5; C6; C13]	1	12	30	B2RBS8	0	2086.84	High	5.72
	Checked	Protein FDR Confidence: Sequest HT	Master	Accession	Description	Exp. q-value: Sequest HT	Coverage [%]	# Peptides	# PSMs	# Unique Peptides	# AAs	MW [kDa]	calc. pI	Score Sequest HT: Sequest HT	# Peptides (by Search Engine): Sequest HT	# Protein Groups
	FALSE	High	Master Protein	B2RBS8	cDNA, FLJ95666, highly similar to Homo sapiens albumin (ALB), mRNA OS=Homo sapiens OX=9606 PE=2 SV=1	0	30	17	418	17	609	69.3	6.28	1453.71	17	1
FALSE	High	TCVADESAENCDK	2xCarbamidomethyl [C2; C11]	1	9	49	B2RBS8	0	1498.58	High	4.48
	Checked	Protein FDR Confidence: Sequest HT	Master	Accession	Description	Exp. q-value: Sequest HT	Coverage [%]	# Peptides	# PSMs	# Unique Peptides	# AAs	MW [kDa]	calc. pI	Score Sequest HT: Sequest HT	# Peptides (by Search Engine): Sequest HT	# Protein Groups
	FALSE	High	Master Protein	B2RBS8	cDNA, FLJ95666, highly similar to Homo sapiens albumin (ALB), mRNA OS=Homo sapiens OX=9606 PE=2 SV=1	0	30	17	418	17	609	69.3	6.28	1453.71	17	1
FALSE	High	LKECCEKPLLEK	2xCarbamidomethyl [C4; C5]	1	12	88	B2RBS8	1	1546.8	High	4.55
	Checked	Protein FDR Confidence: Sequest HT	Master	Accession	Description	Exp. q-value: Sequest HT	Coverage [%]	# Peptides	# PSMs	# Unique Peptides	# AAs	MW [kDa]	calc. pI	Score Sequest HT: Sequest HT	# Peptides (by Search Engine): Sequest HT	# Protein Groups
	FALSE	High	Master Protein	B2RBS8	cDNA, FLJ95666, highly similar to Homo sapiens albumin (ALB), mRNA OS=Homo sapiens OX=9606 PE=2 SV=1	0	30	17	418	17	609	69.3	6.28	1453.71	17	1
FALSE	High	ECCEKPLLEK	2xCarbamidomethyl [C2; C3]	1	12	3	B2RBS8	0	1305.62	High	3.01
	Checked	Protein FDR Confidence: Sequest HT	Master	Accession	Description	Exp. q-value: Sequest HT	Coverage [%]	# Peptides	# PSMs	# Unique Peptides	# AAs	MW [kDa]	calc. pI	Score Sequest HT: Sequest HT	# Peptides (by Search Engine): Sequest HT	# Protein Groups
	FALSE	High	Master Protein	B2RBS8	cDNA, FLJ95666, highly similar to Homo sapiens albumin (ALB), mRNA OS=Homo sapiens OX=9606 PE=2 SV=1	0	30	17	418	17	609	69.3	6.28	1453.71	17	1
FALSE	High	CCTESLVNR	2xCarbamidomethyl [C1; C2]	1	12	30	B2RBS8	0	1138.5	High	3.59
	Checked	Protein FDR Confidence: Sequest HT	Master	Accession	Description	Exp. q-value: Sequest HT	Coverage [%]	# Peptides	# PSMs	# Unique Peptides	# AAs	MW [kDa]	calc. pI	Score Sequest HT: Sequest HT	# Peptides (by Search Engine): Sequest HT	# Protein Groups
	FALSE	High	Master Protein	B2RBS8	cDNA, FLJ95666, highly similar to Homo sapiens albumin (ALB), mRNA OS=Homo sapiens OX=9606 PE=2 SV=1	0	30	17	418	17	609	69.3	6.28	1453.71	17	1
FALSE	High	CCAAADPHECYAK	3xCarbamidomethyl [C1; C2; C10]	1	13	26	B2RBS8	0	1552.6	High	4.6
	Checked	Protein FDR Confidence: Sequest HT	Master	Accession	Description	Exp. q-value: Sequest HT	Coverage [%]	# Peptides	# PSMs	# Unique Peptides	# AAs	MW [kDa]	calc. pI	Score Sequest HT: Sequest HT	# Peptides (by Search Engine): Sequest HT	# Protein Groups
	FALSE	High	Master Protein	B2RBS8	cDNA, FLJ95666, highly similar to Homo sapiens albumin (ALB), mRNA OS=Homo sapiens OX=9606 PE=2 SV=1	0	30	17	418	17	609	69.3	6.28	1453.71	17	1
FALSE	High	ADDKETCFAEEGKK	1xCarbamidomethyl [C7]	1	12	34	B2RBS8	2	1627.73	High	4.25
	Checked	Protein FDR Confidence: Sequest HT	Master	Accession	Description	Exp. q-value: Sequest HT	Coverage [%]	# Peptides	# PSMs	# Unique Peptides	# AAs	MW [kDa]	calc. pI	Score Sequest HT: Sequest HT	# Peptides (by Search Engine): Sequest HT	# Protein Groups
	FALSE	High	Master Protein	B2RBS8	cDNA, FLJ95666, highly similar to Homo sapiens albumin (ALB), mRNA OS=Homo sapiens OX=9606 PE=2 SV=1	0	30	17	418	17	609	69.3	6.28	1453.71	17	1
FALSE	High	ADDKETCFAEEGK	1xCarbamidomethyl [C7]	1	12	3	B2RBS8	1	1499.63	High	3.23
	Checked	Protein FDR Confidence: Sequest HT	Master	Accession	Description	Exp. q-value: Sequest HT	Coverage [%]	# Peptides	# PSMs	# Unique Peptides	# AAs	MW [kDa]	calc. pI	Score Sequest HT: Sequest HT	# Peptides (by Search Engine): Sequest HT	# Protein Groups
	FALSE	High	Master Protein	B2RBS8	cDNA, FLJ95666, highly similar to Homo sapiens albumin (ALB), mRNA OS=Homo sapiens OX=9606 PE=2 SV=1	0	30	17	418	17	609	69.3	6.28	1453.71	17	1
FALSE	High	AAFTECCQAADK	2xCarbamidomethyl [C6; C7]	1	11	3	B2RBS8	0	1371.57	High	3.41
	Checked	Protein FDR Confidence: Sequest HT	Master	Accession	Description	Exp. q-value: Sequest HT	Coverage [%]	# Peptides	# PSMs	# Unique Peptides	# AAs	MW [kDa]	calc. pI	Score Sequest HT: Sequest HT	# Peptides (by Search Engine): Sequest HT	# Protein Groups
	FALSE	High	Master Protein	B2RBS8	cDNA, FLJ95666, highly similar to Homo sapiens albumin (ALB), mRNA OS=Homo sapiens OX=9606 PE=2 SV=1	0	30	17	418	17	609	69.3	6.28	1453.71	17	1
FALSE	High	KQTALVELVK		1	13	17	B2RBS8	1	1128.7	High	3.42
	Checked	Protein FDR Confidence: Sequest HT	Master	Accession	Description	Exp. q-value: Sequest HT	Coverage [%]	# Peptides	# PSMs	# Unique Peptides	# AAs	MW [kDa]	calc. pI	Score Sequest HT: Sequest HT	# Peptides (by Search Engine): Sequest HT	# Protein Groups
	FALSE	High	Master Protein	B2RBS8	cDNA, FLJ95666, highly similar to Homo sapiens albumin (ALB), mRNA OS=Homo sapiens OX=9606 PE=2 SV=1	0	30	17	418	17	609	69.3	6.28	1453.71	17	1
FALSE	High	ETYGEMADCCAK	2xCarbamidomethyl [C9; C10]	1	9	4	B2RBS8	0	1434.53	High	3.28
	Checked	Protein FDR Confidence: Sequest HT	Master	Accession	Description	Exp. q-value: Sequest HT	Coverage [%]	# Peptides	# PSMs	# Unique Peptides	# AAs	MW [kDa]	calc. pI	Score Sequest HT: Sequest HT	# Peptides (by Search Engine): Sequest HT	# Protein Groups
	FALSE	High	Master Protein	B2RBS8	cDNA, FLJ95666, highly similar to Homo sapiens albumin (ALB), mRNA OS=Homo sapiens OX=9606 PE=2 SV=1	0	30	17	418	17	609	69.3	6.28	1453.71	17	1
FALSE	High	FQNALLVR		1	13	3	B2RBS8	0	960.563	High	3.15
	Checked	Protein FDR Confidence: Sequest HT	Master	Accession	Description	Exp. q-value: Sequest HT	Coverage [%]	# Peptides	# PSMs	# Unique Peptides	# AAs	MW [kDa]	calc. pI	Score Sequest HT: Sequest HT	# Peptides (by Search Engine): Sequest HT	# Protein Groups
	FALSE	High	Master Protein	B2RBS8	cDNA, FLJ95666, highly similar to Homo sapiens albumin (ALB), mRNA OS=Homo sapiens OX=9606 PE=2 SV=1	0	30	17	418	17	609	69.3	6.28	1453.71	17	1
FALSE	High	FKDLGEENFK		1	11	18	B2RBS8	1	1226.61	High	3.65
	Checked	Protein FDR Confidence: Sequest HT	Master	Accession	Description	Exp. q-value: Sequest HT	Coverage [%]	# Peptides	# PSMs	# Unique Peptides	# AAs	MW [kDa]	calc. pI	Score Sequest HT: Sequest HT	# Peptides (by Search Engine): Sequest HT	# Protein Groups
	FALSE	High	Master Protein	B2RBS8	cDNA, FLJ95666, highly similar to Homo sapiens albumin (ALB), mRNA OS=Homo sapiens OX=9606 PE=2 SV=1	0	30	17	418	17	609	69.3	6.28	1453.71	17	1
FALSE	High	YICENQDSISSK	1xCarbamidomethyl [C3]	1	12	92	B2RBS8	0	1443.64	High	4.12
	Checked	Protein FDR Confidence: Sequest HT	Master	Accession	Description	Exp. q-value: Sequest HT	Coverage [%]	# Peptides	# PSMs	# Unique Peptides	# AAs	MW [kDa]	calc. pI	Score Sequest HT: Sequest HT	# Peptides (by Search Engine): Sequest HT	# Protein Groups
	FALSE	High	Master Protein	B2RBS8	cDNA, FLJ95666, highly similar to Homo sapiens albumin (ALB), mRNA OS=Homo sapiens OX=9606 PE=2 SV=1	0	30	17	418	17	609	69.3	6.28	1453.71	17	1
High	Master Protein	C8C504	Beta-globin OS=Homo sapiens OX=9606 GN=HBB PE=3 SV=1	0	35	5	276	3	147	16	8.06	1061.8	5	1
Checked	Confidence	Sequence	Modifications	# Protein Groups	# Proteins	# PSMs	Master Protein Accessions	# Missed Cleavages	Theo. MH+ [Da]	Confidence (by Search Engine): Sequest HT	XCorr (by Search Engine): Sequest HT
FALSE	High	VVAGVANALAHKYH		2	9	2	P02042; C8C504	1	1449.8	High	3.8
	Checked	Protein FDR Confidence: Sequest HT	Master	Accession	Description	Exp. q-value: Sequest HT	Coverage [%]	# Peptides	# PSMs	# Unique Peptides	# AAs	MW [kDa]	calc. pI	Score Sequest HT: Sequest HT	# Peptides (by Search Engine): Sequest HT	# Protein Groups
	FALSE	High	Master Protein	C8C504	Beta-globin OS=Homo sapiens OX=9606 GN=HBB PE=3 SV=1	0	35	5	276	3	147	16	8.06	1061.8	5	1
	FALSE	High	Master Protein	P02042	Hemoglobin subunit delta OS=Homo sapiens OX=9606 GN=HBD PE=1 SV=2	0	27	4	144	2	147	16	8.05	517.87	4	1
FALSE	High	VVAGVANALAHK		2	10	120	P02042; C8C504	0	1149.67	High	4.16
	Checked	Protein FDR Confidence: Sequest HT	Master	Accession	Description	Exp. q-value: Sequest HT	Coverage [%]	# Peptides	# PSMs	# Unique Peptides	# AAs	MW [kDa]	calc. pI	Score Sequest HT: Sequest HT	# Peptides (by Search Engine): Sequest HT	# Protein Groups
	FALSE	High	Master Protein	C8C504	Beta-globin OS=Homo sapiens OX=9606 GN=HBB PE=3 SV=1	0	35	5	276	3	147	16	8.06	1061.8	5	1
	FALSE	High	Master Protein	P02042	Hemoglobin subunit delta OS=Homo sapiens OX=9606 GN=HBD PE=1 SV=2	0	27	4	144	2	147	16	8.05	517.87	4	1
FALSE	High	VNVDEVGGEALGR		1	38	94	C8C504	0	1314.66	High	4.84
	Checked	Protein FDR Confidence: Sequest HT	Master	Accession	Description	Exp. q-value: Sequest HT	Coverage [%]	# Peptides	# PSMs	# Unique Peptides	# AAs	MW [kDa]	calc. pI	Score Sequest HT: Sequest HT	# Peptides (by Search Engine): Sequest HT	# Protein Groups
	FALSE	High	Master Protein	C8C504	Beta-globin OS=Homo sapiens OX=9606 GN=HBB PE=3 SV=1	0	35	5	276	3	147	16	8.06	1061.8	5	1
FALSE	High	EFTPPVQAAYQK		1	8	4	C8C504	0	1378.7	High	3.36
	Checked	Protein FDR Confidence: Sequest HT	Master	Accession	Description	Exp. q-value: Sequest HT	Coverage [%]	# Peptides	# PSMs	# Unique Peptides	# AAs	MW [kDa]	calc. pI	Score Sequest HT: Sequest HT	# Peptides (by Search Engine): Sequest HT	# Protein Groups
	FALSE	High	Master Protein	C8C504	Beta-globin OS=Homo sapiens OX=9606 GN=HBB PE=3 SV=1	0	35	5	276	3	147	16	8.06	1061.8	5	1
FALSE	High	GTFATLSELHCDK	1xCarbamidomethyl [C11]	1	29	56	C8C504	0	1478.69	High	4.42
	Checked	Protein FDR Confidence: Sequest HT	Master	Accession	Description	Exp. q-value: Sequest HT	Coverage [%]	# Peptides	# PSMs	# Unique Peptides	# AAs	MW [kDa]	calc. pI	Score Sequest HT: Sequest HT	# Peptides (by Search Engine): Sequest HT	# Protein Groups
	FALSE	High	Master Protein	C8C504	Beta-globin OS=Homo sapiens OX=9606 GN=HBB PE=3 SV=1	0	35	5	276	3	147	16	8.06	1061.8	5	1
High	Master Protein	P02042	Hemoglobin subunit delta OS=Homo sapiens OX=9606 GN=HBD PE=1 SV=2	0	27	4	144	2	147	16	8.05	517.87	4	1
Checked	Confidence	Sequence	Modifications	# Protein Groups	# Proteins	# PSMs	Master Protein Accessions	# Missed Cleavages	Theo. MH+ [Da]	Confidence (by Search Engine): Sequest HT	XCorr (by Search Engine): Sequest HT
FALSE	High	VVAGVANALAHKYH		2	9	2	P02042; C8C504	1	1449.8	High	3.8
	Checked	Protein FDR Confidence: Sequest HT	Master	Accession	Description	Exp. q-value: Sequest HT	Coverage [%]	# Peptides	# PSMs	# Unique Peptides	# AAs	MW [kDa]	calc. pI	Score Sequest HT: Sequest HT	# Peptides (by Search Engine): Sequest HT	# Protein Groups
	FALSE	High	Master Protein	C8C504	Beta-globin OS=Homo sapiens OX=9606 GN=HBB PE=3 SV=1	0	35	5	276	3	147	16	8.06	1061.8	5	1
	FALSE	High	Master Protein	P02042	Hemoglobin subunit delta OS=Homo sapiens OX=9606 GN=HBD PE=1 SV=2	0	27	4	144	2	147	16	8.05	517.87	4	1
FALSE	High	VVAGVANALAHK		2	10	120	P02042; C8C504	0	1149.67	High	4.16
	Checked	Protein FDR Confidence: Sequest HT	Master	Accession	Description	Exp. q-value: Sequest HT	Coverage [%]	# Peptides	# PSMs	# Unique Peptides	# AAs	MW [kDa]	calc. pI	Score Sequest HT: Sequest HT	# Peptides (by Search Engine): Sequest HT	# Protein Groups
	FALSE	High	Master Protein	C8C504	Beta-globin OS=Homo sapiens OX=9606 GN=HBB PE=3 SV=1	0	35	5	276	3	147	16	8.06	1061.8	5	1
	FALSE	High	Master Protein	P02042	Hemoglobin subunit delta OS=Homo sapiens OX=9606 GN=HBD PE=1 SV=2	0	27	4	144	2	147	16	8.05	517.87	4	1
FALSE	High	VNVDAVGGEALGR		1	10	19	P02042	0	1256.66	High	4.55
	Checked	Protein FDR Confidence: Sequest HT	Master	Accession	Description	Exp. q-value: Sequest HT	Coverage [%]	# Peptides	# PSMs	# Unique Peptides	# AAs	MW [kDa]	calc. pI	Score Sequest HT: Sequest HT	# Peptides (by Search Engine): Sequest HT	# Protein Groups
	FALSE	High	Master Protein	P02042	Hemoglobin subunit delta OS=Homo sapiens OX=9606 GN=HBD PE=1 SV=2	0	27	4	144	2	147	16	8.05	517.87	4	1
FALSE	High	GTFSQLSELHCDK	1xCarbamidomethyl [C11]	1	7	3	P02042	0	1521.7	High	3.47
	Checked	Protein FDR Confidence: Sequest HT	Master	Accession	Description	Exp. q-value: Sequest HT	Coverage [%]	# Peptides	# PSMs	# Unique Peptides	# AAs	MW [kDa]	calc. pI	Score Sequest HT: Sequest HT	# Peptides (by Search Engine): Sequest HT	# Protein Groups
	FALSE	High	Master Protein	P02042	Hemoglobin subunit delta OS=Homo sapiens OX=9606 GN=HBD PE=1 SV=2	0	27	4	144	2	147	16	8.05	517.87	4	1
High	Master Protein	Q06AH7	Transferrin OS=Homo sapiens OX=9606 GN=TF PE=2 SV=1	0	20	13	95	1	698	76.9	7.21	322.14	13	1
Checked	Confidence	Sequence	Modifications	# Protein Groups	# Proteins	# PSMs	Master Protein Accessions	# Missed Cleavages	Theo. MH+ [Da]	Confidence (by Search Engine): Sequest HT	XCorr (by Search Engine): Sequest HT
FALSE	High	SCHTGLGR	1xCarbamidomethyl [C2]	2	9	1	Q06AH7; B4E1B2	0	887.415	High	1.48
	Checked	Protein FDR Confidence: Sequest HT	Master	Accession	Description	Exp. q-value: Sequest HT	Coverage [%]	# Peptides	# PSMs	# Unique Peptides	# AAs	MW [kDa]	calc. pI	Score Sequest HT: Sequest HT	# Peptides (by Search Engine): Sequest HT	# Protein Groups
	FALSE	High	Master Protein	Q06AH7	Transferrin OS=Homo sapiens OX=9606 GN=TF PE=2 SV=1	0	20	13	95	1	698	76.9	7.21	322.14	13	1
	FALSE	High	Master Protein	B4E1B2	cDNA FLJ53691, highly similar to Serotransferrin OS=Homo sapiens OX=9606 PE=2 SV=1	0	21	13	78	1	678	74.8	7.12	262.26	13	1
FALSE	High	SKEFQLFSSPHGK		2	7	4	Q06AH7; B4E1B2	1	1491.76	High	4.57
	Checked	Protein FDR Confidence: Sequest HT	Master	Accession	Description	Exp. q-value: Sequest HT	Coverage [%]	# Peptides	# PSMs	# Unique Peptides	# AAs	MW [kDa]	calc. pI	Score Sequest HT: Sequest HT	# Peptides (by Search Engine): Sequest HT	# Protein Groups
	FALSE	High	Master Protein	Q06AH7	Transferrin OS=Homo sapiens OX=9606 GN=TF PE=2 SV=1	0	20	13	95	1	698	76.9	7.21	322.14	13	1
	FALSE	High	Master Protein	B4E1B2	cDNA FLJ53691, highly similar to Serotransferrin OS=Homo sapiens OX=9606 PE=2 SV=1	0	21	13	78	1	678	74.8	7.12	262.26	13	1
FALSE	High	WCALSHHER	1xCarbamidomethyl [C2]	2	7	12	Q06AH7; B4E1B2	0	1195.54	High	3.51
	Checked	Protein FDR Confidence: Sequest HT	Master	Accession	Description	Exp. q-value: Sequest HT	Coverage [%]	# Peptides	# PSMs	# Unique Peptides	# AAs	MW [kDa]	calc. pI	Score Sequest HT: Sequest HT	# Peptides (by Search Engine): Sequest HT	# Protein Groups
	FALSE	High	Master Protein	Q06AH7	Transferrin OS=Homo sapiens OX=9606 GN=TF PE=2 SV=1	0	20	13	95	1	698	76.9	7.21	322.14	13	1
	FALSE	High	Master Protein	B4E1B2	cDNA FLJ53691, highly similar to Serotransferrin OS=Homo sapiens OX=9606 PE=2 SV=1	0	21	13	78	1	678	74.8	7.12	262.26	13	1
FALSE	High	LKCDEWSVNSVGK	1xCarbamidomethyl [C3]	2	7	3	Q06AH7; B4E1B2	1	1521.74	High	3.7
	Checked	Protein FDR Confidence: Sequest HT	Master	Accession	Description	Exp. q-value: Sequest HT	Coverage [%]	# Peptides	# PSMs	# Unique Peptides	# AAs	MW [kDa]	calc. pI	Score Sequest HT: Sequest HT	# Peptides (by Search Engine): Sequest HT	# Protein Groups
	FALSE	High	Master Protein	Q06AH7	Transferrin OS=Homo sapiens OX=9606 GN=TF PE=2 SV=1	0	20	13	95	1	698	76.9	7.21	322.14	13	1
	FALSE	High	Master Protein	B4E1B2	cDNA FLJ53691, highly similar to Serotransferrin OS=Homo sapiens OX=9606 PE=2 SV=1	0	21	13	78	1	678	74.8	7.12	262.26	13	1
FALSE	High	IECVSAETTEDCIAK	2xCarbamidomethyl [C3; C12]	2	7	5	Q06AH7; B4E1B2	0	1725.77	High	4.85
	Checked	Protein FDR Confidence: Sequest HT	Master	Accession	Description	Exp. q-value: Sequest HT	Coverage [%]	# Peptides	# PSMs	# Unique Peptides	# AAs	MW [kDa]	calc. pI	Score Sequest HT: Sequest HT	# Peptides (by Search Engine): Sequest HT	# Protein Groups
	FALSE	High	Master Protein	Q06AH7	Transferrin OS=Homo sapiens OX=9606 GN=TF PE=2 SV=1	0	20	13	95	1	698	76.9	7.21	322.14	13	1
	FALSE	High	Master Protein	B4E1B2	cDNA FLJ53691, highly similar to Serotransferrin OS=Homo sapiens OX=9606 PE=2 SV=1	0	21	13	78	1	678	74.8	7.12	262.26	13	1
FALSE	High	EGTCPEAPTDECKPVK	2xCarbamidomethyl [C4; C12]	2	6	2	Q06AH7; B4E1B2	0	1817.8	High	3.17
	Checked	Protein FDR Confidence: Sequest HT	Master	Accession	Description	Exp. q-value: Sequest HT	Coverage [%]	# Peptides	# PSMs	# Unique Peptides	# AAs	MW [kDa]	calc. pI	Score Sequest HT: Sequest HT	# Peptides (by Search Engine): Sequest HT	# Protein Groups
	FALSE	High	Master Protein	Q06AH7	Transferrin OS=Homo sapiens OX=9606 GN=TF PE=2 SV=1	0	20	13	95	1	698	76.9	7.21	322.14	13	1
	FALSE	High	Master Protein	B4E1B2	cDNA FLJ53691, highly similar to Serotransferrin OS=Homo sapiens OX=9606 PE=2 SV=1	0	21	13	78	1	678	74.8	7.12	262.26	13	1
FALSE	High	EFQLFSSPHGK		2	7	4	Q06AH7; B4E1B2	0	1276.63	High	3.76
	Checked	Protein FDR Confidence: Sequest HT	Master	Accession	Description	Exp. q-value: Sequest HT	Coverage [%]	# Peptides	# PSMs	# Unique Peptides	# AAs	MW [kDa]	calc. pI	Score Sequest HT: Sequest HT	# Peptides (by Search Engine): Sequest HT	# Protein Groups
	FALSE	High	Master Protein	Q06AH7	Transferrin OS=Homo sapiens OX=9606 GN=TF PE=2 SV=1	0	20	13	95	1	698	76.9	7.21	322.14	13	1
	FALSE	High	Master Protein	B4E1B2	cDNA FLJ53691, highly similar to Serotransferrin OS=Homo sapiens OX=9606 PE=2 SV=1	0	21	13	78	1	678	74.8	7.12	262.26	13	1
FALSE	High	DSAHGFLK		2	7	2	Q06AH7; B4E1B2	0	874.442	High	2.09
	Checked	Protein FDR Confidence: Sequest HT	Master	Accession	Description	Exp. q-value: Sequest HT	Coverage [%]	# Peptides	# PSMs	# Unique Peptides	# AAs	MW [kDa]	calc. pI	Score Sequest HT: Sequest HT	# Peptides (by Search Engine): Sequest HT	# Protein Groups
	FALSE	High	Master Protein	Q06AH7	Transferrin OS=Homo sapiens OX=9606 GN=TF PE=2 SV=1	0	20	13	95	1	698	76.9	7.21	322.14	13	1
	FALSE	High	Master Protein	B4E1B2	cDNA FLJ53691, highly similar to Serotransferrin OS=Homo sapiens OX=9606 PE=2 SV=1	0	21	13	78	1	678	74.8	7.12	262.26	13	1
FALSE	High	DGAGDVAFVK		2	7	2	Q06AH7; B4E1B2	0	978.489	High	2.06
	Checked	Protein FDR Confidence: Sequest HT	Master	Accession	Description	Exp. q-value: Sequest HT	Coverage [%]	# Peptides	# PSMs	# Unique Peptides	# AAs	MW [kDa]	calc. pI	Score Sequest HT: Sequest HT	# Peptides (by Search Engine): Sequest HT	# Protein Groups
	FALSE	High	Master Protein	Q06AH7	Transferrin OS=Homo sapiens OX=9606 GN=TF PE=2 SV=1	0	20	13	95	1	698	76.9	7.21	322.14	13	1
	FALSE	High	Master Protein	B4E1B2	cDNA FLJ53691, highly similar to Serotransferrin OS=Homo sapiens OX=9606 PE=2 SV=1	0	21	13	78	1	678	74.8	7.12	262.26	13	1
FALSE	High	WCAVSEHEATK	1xCarbamidomethyl [C2]	2	9	17	Q06AH7; B4E1B2	0	1317.59	High	3.72
	Checked	Protein FDR Confidence: Sequest HT	Master	Accession	Description	Exp. q-value: Sequest HT	Coverage [%]	# Peptides	# PSMs	# Unique Peptides	# AAs	MW [kDa]	calc. pI	Score Sequest HT: Sequest HT	# Peptides (by Search Engine): Sequest HT	# Protein Groups
	FALSE	High	Master Protein	Q06AH7	Transferrin OS=Homo sapiens OX=9606 GN=TF PE=2 SV=1	0	20	13	95	1	698	76.9	7.21	322.14	13	1
	FALSE	High	Master Protein	B4E1B2	cDNA FLJ53691, highly similar to Serotransferrin OS=Homo sapiens OX=9606 PE=2 SV=1	0	21	13	78	1	678	74.8	7.12	262.26	13	1
FALSE	High	LCMGSGLNLCEPNNK	2xCarbamidomethyl [C2; C10]; 1xOxidation [M3]	2	8	2	Q06AH7; B4E1B2	0	1722.76	High	3.41
	Checked	Protein FDR Confidence: Sequest HT	Master	Accession	Description	Exp. q-value: Sequest HT	Coverage [%]	# Peptides	# PSMs	# Unique Peptides	# AAs	MW [kDa]	calc. pI	Score Sequest HT: Sequest HT	# Peptides (by Search Engine): Sequest HT	# Protein Groups
	FALSE	High	Master Protein	Q06AH7	Transferrin OS=Homo sapiens OX=9606 GN=TF PE=2 SV=1	0	20	13	95	1	698	76.9	7.21	322.14	13	1
	FALSE	High	Master Protein	B4E1B2	cDNA FLJ53691, highly similar to Serotransferrin OS=Homo sapiens OX=9606 PE=2 SV=1	0	21	13	78	1	678	74.8	7.12	262.26	13	1
FALSE	High	KPVEEYANCHLAR	1xCarbamidomethyl [C9]	1	6	20	Q06AH7	0	1586.77	High	4.27
	Checked	Protein FDR Confidence: Sequest HT	Master	Accession	Description	Exp. q-value: Sequest HT	Coverage [%]	# Peptides	# PSMs	# Unique Peptides	# AAs	MW [kDa]	calc. pI	Score Sequest HT: Sequest HT	# Peptides (by Search Engine): Sequest HT	# Protein Groups
	FALSE	High	Master Protein	Q06AH7	Transferrin OS=Homo sapiens OX=9606 GN=TF PE=2 SV=1	0	20	13	95	1	698	76.9	7.21	322.14	13	1
FALSE	High	HSTIFENLANK		2	8	21	Q06AH7; B4E1B2	0	1273.65	High	4.35
	Checked	Protein FDR Confidence: Sequest HT	Master	Accession	Description	Exp. q-value: Sequest HT	Coverage [%]	# Peptides	# PSMs	# Unique Peptides	# AAs	MW [kDa]	calc. pI	Score Sequest HT: Sequest HT	# Peptides (by Search Engine): Sequest HT	# Protein Groups
	FALSE	High	Master Protein	Q06AH7	Transferrin OS=Homo sapiens OX=9606 GN=TF PE=2 SV=1	0	20	13	95	1	698	76.9	7.21	322.14	13	1
	FALSE	High	Master Protein	B4E1B2	cDNA FLJ53691, highly similar to Serotransferrin OS=Homo sapiens OX=9606 PE=2 SV=1	0	21	13	78	1	678	74.8	7.12	262.26	13	1
High	Master Protein	B4E1B2	cDNA FLJ53691, highly similar to Serotransferrin OS=Homo sapiens OX=9606 PE=2 SV=1	0	21	13	78	1	678	74.8	7.12	262.26	13	1
Checked	Confidence	Sequence	Modifications	# Protein Groups	# Proteins	# PSMs	Master Protein Accessions	# Missed Cleavages	Theo. MH+ [Da]	Confidence (by Search Engine): Sequest HT	XCorr (by Search Engine): Sequest HT
FALSE	High	SCHTGLGR	1xCarbamidomethyl [C2]	2	9	1	Q06AH7; B4E1B2	0	887.415	High	1.48
	Checked	Protein FDR Confidence: Sequest HT	Master	Accession	Description	Exp. q-value: Sequest HT	Coverage [%]	# Peptides	# PSMs	# Unique Peptides	# AAs	MW [kDa]	calc. pI	Score Sequest HT: Sequest HT	# Peptides (by Search Engine): Sequest HT	# Protein Groups
	FALSE	High	Master Protein	Q06AH7	Transferrin OS=Homo sapiens OX=9606 GN=TF PE=2 SV=1	0	20	13	95	1	698	76.9	7.21	322.14	13	1
	FALSE	High	Master Protein	B4E1B2	cDNA FLJ53691, highly similar to Serotransferrin OS=Homo sapiens OX=9606 PE=2 SV=1	0	21	13	78	1	678	74.8	7.12	262.26	13	1
FALSE	High	SKEFQLFSSPHGK		2	7	4	Q06AH7; B4E1B2	1	1491.76	High	4.57
	Checked	Protein FDR Confidence: Sequest HT	Master	Accession	Description	Exp. q-value: Sequest HT	Coverage [%]	# Peptides	# PSMs	# Unique Peptides	# AAs	MW [kDa]	calc. pI	Score Sequest HT: Sequest HT	# Peptides (by Search Engine): Sequest HT	# Protein Groups
	FALSE	High	Master Protein	Q06AH7	Transferrin OS=Homo sapiens OX=9606 GN=TF PE=2 SV=1	0	20	13	95	1	698	76.9	7.21	322.14	13	1
	FALSE	High	Master Protein	B4E1B2	cDNA FLJ53691, highly similar to Serotransferrin OS=Homo sapiens OX=9606 PE=2 SV=1	0	21	13	78	1	678	74.8	7.12	262.26	13	1
FALSE	High	SVEEYANCHLAR	1xCarbamidomethyl [C8]	1	1	3	B4E1B2	0	1448.66	High	3.74
	Checked	Protein FDR Confidence: Sequest HT	Master	Accession	Description	Exp. q-value: Sequest HT	Coverage [%]	# Peptides	# PSMs	# Unique Peptides	# AAs	MW [kDa]	calc. pI	Score Sequest HT: Sequest HT	# Peptides (by Search Engine): Sequest HT	# Protein Groups
	FALSE	High	Master Protein	B4E1B2	cDNA FLJ53691, highly similar to Serotransferrin OS=Homo sapiens OX=9606 PE=2 SV=1	0	21	13	78	1	678	74.8	7.12	262.26	13	1
FALSE	High	WCALSHHER	1xCarbamidomethyl [C2]	2	7	12	Q06AH7; B4E1B2	0	1195.54	High	3.51
	Checked	Protein FDR Confidence: Sequest HT	Master	Accession	Description	Exp. q-value: Sequest HT	Coverage [%]	# Peptides	# PSMs	# Unique Peptides	# AAs	MW [kDa]	calc. pI	Score Sequest HT: Sequest HT	# Peptides (by Search Engine): Sequest HT	# Protein Groups
	FALSE	High	Master Protein	Q06AH7	Transferrin OS=Homo sapiens OX=9606 GN=TF PE=2 SV=1	0	20	13	95	1	698	76.9	7.21	322.14	13	1
	FALSE	High	Master Protein	B4E1B2	cDNA FLJ53691, highly similar to Serotransferrin OS=Homo sapiens OX=9606 PE=2 SV=1	0	21	13	78	1	678	74.8	7.12	262.26	13	1
FALSE	High	LKCDEWSVNSVGK	1xCarbamidomethyl [C3]	2	7	3	Q06AH7; B4E1B2	1	1521.74	High	3.7
	Checked	Protein FDR Confidence: Sequest HT	Master	Accession	Description	Exp. q-value: Sequest HT	Coverage [%]	# Peptides	# PSMs	# Unique Peptides	# AAs	MW [kDa]	calc. pI	Score Sequest HT: Sequest HT	# Peptides (by Search Engine): Sequest HT	# Protein Groups
	FALSE	High	Master Protein	Q06AH7	Transferrin OS=Homo sapiens OX=9606 GN=TF PE=2 SV=1	0	20	13	95	1	698	76.9	7.21	322.14	13	1
	FALSE	High	Master Protein	B4E1B2	cDNA FLJ53691, highly similar to Serotransferrin OS=Homo sapiens OX=9606 PE=2 SV=1	0	21	13	78	1	678	74.8	7.12	262.26	13	1
FALSE	High	IECVSAETTEDCIAK	2xCarbamidomethyl [C3; C12]	2	7	5	Q06AH7; B4E1B2	0	1725.77	High	4.85
	Checked	Protein FDR Confidence: Sequest HT	Master	Accession	Description	Exp. q-value: Sequest HT	Coverage [%]	# Peptides	# PSMs	# Unique Peptides	# AAs	MW [kDa]	calc. pI	Score Sequest HT: Sequest HT	# Peptides (by Search Engine): Sequest HT	# Protein Groups
	FALSE	High	Master Protein	Q06AH7	Transferrin OS=Homo sapiens OX=9606 GN=TF PE=2 SV=1	0	20	13	95	1	698	76.9	7.21	322.14	13	1
	FALSE	High	Master Protein	B4E1B2	cDNA FLJ53691, highly similar to Serotransferrin OS=Homo sapiens OX=9606 PE=2 SV=1	0	21	13	78	1	678	74.8	7.12	262.26	13	1
FALSE	High	EGTCPEAPTDECKPVK	2xCarbamidomethyl [C4; C12]	2	6	2	Q06AH7; B4E1B2	0	1817.8	High	3.17
	Checked	Protein FDR Confidence: Sequest HT	Master	Accession	Description	Exp. q-value: Sequest HT	Coverage [%]	# Peptides	# PSMs	# Unique Peptides	# AAs	MW [kDa]	calc. pI	Score Sequest HT: Sequest HT	# Peptides (by Search Engine): Sequest HT	# Protein Groups
	FALSE	High	Master Protein	Q06AH7	Transferrin OS=Homo sapiens OX=9606 GN=TF PE=2 SV=1	0	20	13	95	1	698	76.9	7.21	322.14	13	1
	FALSE	High	Master Protein	B4E1B2	cDNA FLJ53691, highly similar to Serotransferrin OS=Homo sapiens OX=9606 PE=2 SV=1	0	21	13	78	1	678	74.8	7.12	262.26	13	1
FALSE	High	EFQLFSSPHGK		2	7	4	Q06AH7; B4E1B2	0	1276.63	High	3.76
	Checked	Protein FDR Confidence: Sequest HT	Master	Accession	Description	Exp. q-value: Sequest HT	Coverage [%]	# Peptides	# PSMs	# Unique Peptides	# AAs	MW [kDa]	calc. pI	Score Sequest HT: Sequest HT	# Peptides (by Search Engine): Sequest HT	# Protein Groups
	FALSE	High	Master Protein	Q06AH7	Transferrin OS=Homo sapiens OX=9606 GN=TF PE=2 SV=1	0	20	13	95	1	698	76.9	7.21	322.14	13	1
	FALSE	High	Master Protein	B4E1B2	cDNA FLJ53691, highly similar to Serotransferrin OS=Homo sapiens OX=9606 PE=2 SV=1	0	21	13	78	1	678	74.8	7.12	262.26	13	1
FALSE	High	DSAHGFLK		2	7	2	Q06AH7; B4E1B2	0	874.442	High	2.09
	Checked	Protein FDR Confidence: Sequest HT	Master	Accession	Description	Exp. q-value: Sequest HT	Coverage [%]	# Peptides	# PSMs	# Unique Peptides	# AAs	MW [kDa]	calc. pI	Score Sequest HT: Sequest HT	# Peptides (by Search Engine): Sequest HT	# Protein Groups
	FALSE	High	Master Protein	Q06AH7	Transferrin OS=Homo sapiens OX=9606 GN=TF PE=2 SV=1	0	20	13	95	1	698	76.9	7.21	322.14	13	1
	FALSE	High	Master Protein	B4E1B2	cDNA FLJ53691, highly similar to Serotransferrin OS=Homo sapiens OX=9606 PE=2 SV=1	0	21	13	78	1	678	74.8	7.12	262.26	13	1
FALSE	High	DGAGDVAFVK		2	7	2	Q06AH7; B4E1B2	0	978.489	High	2.06
	Checked	Protein FDR Confidence: Sequest HT	Master	Accession	Description	Exp. q-value: Sequest HT	Coverage [%]	# Peptides	# PSMs	# Unique Peptides	# AAs	MW [kDa]	calc. pI	Score Sequest HT: Sequest HT	# Peptides (by Search Engine): Sequest HT	# Protein Groups
	FALSE	High	Master Protein	Q06AH7	Transferrin OS=Homo sapiens OX=9606 GN=TF PE=2 SV=1	0	20	13	95	1	698	76.9	7.21	322.14	13	1
	FALSE	High	Master Protein	B4E1B2	cDNA FLJ53691, highly similar to Serotransferrin OS=Homo sapiens OX=9606 PE=2 SV=1	0	21	13	78	1	678	74.8	7.12	262.26	13	1
FALSE	High	WCAVSEHEATK	1xCarbamidomethyl [C2]	2	9	17	Q06AH7; B4E1B2	0	1317.59	High	3.72
	Checked	Protein FDR Confidence: Sequest HT	Master	Accession	Description	Exp. q-value: Sequest HT	Coverage [%]	# Peptides	# PSMs	# Unique Peptides	# AAs	MW [kDa]	calc. pI	Score Sequest HT: Sequest HT	# Peptides (by Search Engine): Sequest HT	# Protein Groups
	FALSE	High	Master Protein	Q06AH7	Transferrin OS=Homo sapiens OX=9606 GN=TF PE=2 SV=1	0	20	13	95	1	698	76.9	7.21	322.14	13	1
	FALSE	High	Master Protein	B4E1B2	cDNA FLJ53691, highly similar to Serotransferrin OS=Homo sapiens OX=9606 PE=2 SV=1	0	21	13	78	1	678	74.8	7.12	262.26	13	1
FALSE	High	LCMGSGLNLCEPNNK	2xCarbamidomethyl [C2; C10]; 1xOxidation [M3]	2	8	2	Q06AH7; B4E1B2	0	1722.76	High	3.41
	Checked	Protein FDR Confidence: Sequest HT	Master	Accession	Description	Exp. q-value: Sequest HT	Coverage [%]	# Peptides	# PSMs	# Unique Peptides	# AAs	MW [kDa]	calc. pI	Score Sequest HT: Sequest HT	# Peptides (by Search Engine): Sequest HT	# Protein Groups
	FALSE	High	Master Protein	Q06AH7	Transferrin OS=Homo sapiens OX=9606 GN=TF PE=2 SV=1	0	20	13	95	1	698	76.9	7.21	322.14	13	1
	FALSE	High	Master Protein	B4E1B2	cDNA FLJ53691, highly similar to Serotransferrin OS=Homo sapiens OX=9606 PE=2 SV=1	0	21	13	78	1	678	74.8	7.12	262.26	13	1
FALSE	High	HSTIFENLANK		2	8	21	Q06AH7; B4E1B2	0	1273.65	High	4.35
	Checked	Protein FDR Confidence: Sequest HT	Master	Accession	Description	Exp. q-value: Sequest HT	Coverage [%]	# Peptides	# PSMs	# Unique Peptides	# AAs	MW [kDa]	calc. pI	Score Sequest HT: Sequest HT	# Peptides (by Search Engine): Sequest HT	# Protein Groups
	FALSE	High	Master Protein	Q06AH7	Transferrin OS=Homo sapiens OX=9606 GN=TF PE=2 SV=1	0	20	13	95	1	698	76.9	7.21	322.14	13	1
	FALSE	High	Master Protein	B4E1B2	cDNA FLJ53691, highly similar to Serotransferrin OS=Homo sapiens OX=9606 PE=2 SV=1	0	21	13	78	1	678	74.8	7.12	262.26	13	1
High	Master Protein	Q6GMX0	Uncharacterized protein OS=Homo sapiens OX=9606 PE=1 SV=1	0	16	2	34	2	236	25.8	7.97	140.16	2	1
Checked	Confidence	Sequence	Modifications	# Protein Groups	# Proteins	# PSMs	Master Protein Accessions	# Missed Cleavages	Theo. MH+ [Da]	Confidence (by Search Engine): Sequest HT	XCorr (by Search Engine): Sequest HT
FALSE	High	VYACEVTHQGLSSPVTK	1xCarbamidomethyl [C4]	1	11	8	Q6GMX0	0	1875.93	High	4.85
	Checked	Protein FDR Confidence: Sequest HT	Master	Accession	Description	Exp. q-value: Sequest HT	Coverage [%]	# Peptides	# PSMs	# Unique Peptides	# AAs	MW [kDa]	calc. pI	Score Sequest HT: Sequest HT	# Peptides (by Search Engine): Sequest HT	# Protein Groups
	FALSE	High	Master Protein	Q6GMX0	Uncharacterized protein OS=Homo sapiens OX=9606 PE=1 SV=1	0	16	2	34	2	236	25.8	7.97	140.16	2	1
FALSE	High	VDNALQSGNSQESVTEQDSK		1	13	26	Q6GMX0	0	2135.97	High	5
	Checked	Protein FDR Confidence: Sequest HT	Master	Accession	Description	Exp. q-value: Sequest HT	Coverage [%]	# Peptides	# PSMs	# Unique Peptides	# AAs	MW [kDa]	calc. pI	Score Sequest HT: Sequest HT	# Peptides (by Search Engine): Sequest HT	# Protein Groups
	FALSE	High	Master Protein	Q6GMX0	Uncharacterized protein OS=Homo sapiens OX=9606 PE=1 SV=1	0	16	2	34	2	236	25.8	7.97	140.16	2	1
High	Master Protein	P10645	Chromogranin-A OS=Homo sapiens OX=9606 GN=CHGA PE=1 SV=7	0	2	1	18	1	457	50.7	4.6	60.38	1	1
Checked	Confidence	Sequence	Modifications	# Protein Groups	# Proteins	# PSMs	Master Protein Accessions	# Missed Cleavages	Theo. MH+ [Da]	Confidence (by Search Engine): Sequest HT	XCorr (by Search Engine): Sequest HT
FALSE	High	DVMEKREDSK	1xPhospho [S9]	1	1	18	P10645	2	1316.56	High	3.68
	Checked	Protein FDR Confidence: Sequest HT	Master	Accession	Description	Exp. q-value: Sequest HT	Coverage [%]	# Peptides	# PSMs	# Unique Peptides	# AAs	MW [kDa]	calc. pI	Score Sequest HT: Sequest HT	# Peptides (by Search Engine): Sequest HT	# Protein Groups
	FALSE	High	Master Protein	P10645	Chromogranin-A OS=Homo sapiens OX=9606 GN=CHGA PE=1 SV=7	0	2	1	18	1	457	50.7	4.6	60.38	1	1
High	Master Protein	A0A087WV45	Transthyretin OS=Homo sapiens OX=9606 GN=TTR PE=1 SV=1	0	10	2	12	2	139	15.1	5.76	39.23	2	1
Checked	Confidence	Sequence	Modifications	# Protein Groups	# Proteins	# PSMs	Master Protein Accessions	# Missed Cleavages	Theo. MH+ [Da]	Confidence (by Search Engine): Sequest HT	XCorr (by Search Engine): Sequest HT
FALSE	High	AADDTWEPFASGK		1	5	11	A0A087WV45	0	1394.62	High	3.4
	Checked	Protein FDR Confidence: Sequest HT	Master	Accession	Description	Exp. q-value: Sequest HT	Coverage [%]	# Peptides	# PSMs	# Unique Peptides	# AAs	MW [kDa]	calc. pI	Score Sequest HT: Sequest HT	# Peptides (by Search Engine): Sequest HT	# Protein Groups
	FALSE	High	Master Protein	A0A087WV45	Transthyretin OS=Homo sapiens OX=9606 GN=TTR PE=1 SV=1	0	10	2	12	2	139	15.1	5.76	39.23	2	1
FALSE	High	KAADDTWEPFASGK		1	5	1	A0A087WV45	1	1522.72	High	4.5
	Checked	Protein FDR Confidence: Sequest HT	Master	Accession	Description	Exp. q-value: Sequest HT	Coverage [%]	# Peptides	# PSMs	# Unique Peptides	# AAs	MW [kDa]	calc. pI	Score Sequest HT: Sequest HT	# Peptides (by Search Engine): Sequest HT	# Protein Groups
	FALSE	High	Master Protein	A0A087WV45	Transthyretin OS=Homo sapiens OX=9606 GN=TTR PE=1 SV=1	0	10	2	12	2	139	15.1	5.76	39.23	2	1
High	Master Protein	P02671	Fibrinogen alpha chain OS=Homo sapiens OX=9606 GN=FGA PE=1 SV=2	0	4	2	5	2	866	94.9	6.01	17.99	2	1
Checked	Confidence	Sequence	Modifications	# Protein Groups	# Proteins	# PSMs	Master Protein Accessions	# Missed Cleavages	Theo. MH+ [Da]	Confidence (by Search Engine): Sequest HT	XCorr (by Search Engine): Sequest HT
FALSE	High	NPSSAGSWNSGSSGPGSTGNR		1	2	4	P02671	0	1963.85	High	4.12
	Checked	Protein FDR Confidence: Sequest HT	Master	Accession	Description	Exp. q-value: Sequest HT	Coverage [%]	# Peptides	# PSMs	# Unique Peptides	# AAs	MW [kDa]	calc. pI	Score Sequest HT: Sequest HT	# Peptides (by Search Engine): Sequest HT	# Protein Groups
	FALSE	High	Master Protein	P02671	Fibrinogen alpha chain OS=Homo sapiens OX=9606 GN=FGA PE=1 SV=2	0	4	2	5	2	866	94.9	6.01	17.99	2	1
FALSE	High	GGSTSYGTGSETESPR		1	2	1	P02671	0	1572.68	High	3.32
	Checked	Protein FDR Confidence: Sequest HT	Master	Accession	Description	Exp. q-value: Sequest HT	Coverage [%]	# Peptides	# PSMs	# Unique Peptides	# AAs	MW [kDa]	calc. pI	Score Sequest HT: Sequest HT	# Peptides (by Search Engine): Sequest HT	# Protein Groups
	FALSE	High	Master Protein	P02671	Fibrinogen alpha chain OS=Homo sapiens OX=9606 GN=FGA PE=1 SV=2	0	4	2	5	2	866	94.9	6.01	17.99	2	1
High	Master Protein	A0A024R9J4	Nephroblastoma overexpressed gene, isoform CRA_a OS=Homo sapiens OX=9606 GN=NOV PE=4 SV=1	0	4	1	5	1	357	39.1	7.72	15.65	1	1
Checked	Confidence	Sequence	Modifications	# Protein Groups	# Proteins	# PSMs	Master Protein Accessions	# Missed Cleavages	Theo. MH+ [Da]	Confidence (by Search Engine): Sequest HT	XCorr (by Search Engine): Sequest HT
FALSE	High	SCGMGFSTRVTNR	1xCarbamidomethyl [C2]; 1xPhospho [S7]	1	2	5	A0A024R9J4	1	1552.64	High	3.37
	Checked	Protein FDR Confidence: Sequest HT	Master	Accession	Description	Exp. q-value: Sequest HT	Coverage [%]	# Peptides	# PSMs	# Unique Peptides	# AAs	MW [kDa]	calc. pI	Score Sequest HT: Sequest HT	# Peptides (by Search Engine): Sequest HT	# Protein Groups
	FALSE	High	Master Protein	A0A024R9J4	Nephroblastoma overexpressed gene, isoform CRA_a OS=Homo sapiens OX=9606 GN=NOV PE=4 SV=1	0	4	1	5	1	357	39.1	7.72	15.65	1	1
High	Master Protein	Q96KV6	Putative butyrophilin subfamily 2 member A3 OS=Homo sapiens OX=9606 GN=BTN2A3P PE=5 SV=2	0	2	1	5	1	586	65.7	5.74	15.46	1	1
Checked	Confidence	Sequence	Modifications	# Protein Groups	# Proteins	# PSMs	Master Protein Accessions	# Missed Cleavages	Theo. MH+ [Da]	Confidence (by Search Engine): Sequest HT	XCorr (by Search Engine): Sequest HT
FALSE	High	NVSCSINDTLLGQK	1xCarbamidomethyl [C4]; 1xPhospho [T9]	1	1	5	Q96KV6	0	1628.73	High	3.12
	Checked	Protein FDR Confidence: Sequest HT	Master	Accession	Description	Exp. q-value: Sequest HT	Coverage [%]	# Peptides	# PSMs	# Unique Peptides	# AAs	MW [kDa]	calc. pI	Score Sequest HT: Sequest HT	# Peptides (by Search Engine): Sequest HT	# Protein Groups
	FALSE	High	Master Protein	Q96KV6	Putative butyrophilin subfamily 2 member A3 OS=Homo sapiens OX=9606 GN=BTN2A3P PE=5 SV=2	0	2	1	5	1	586	65.7	5.74	15.46	1	1
High	Master Protein	B4DW11	cDNA FLJ57622, highly similar to Clusterin OS=Homo sapiens OX=9606 PE=2 SV=1	0	7	1	4	1	220	25.7	5.97	14.46	1	1
Checked	Confidence	Sequence	Modifications	# Protein Groups	# Proteins	# PSMs	Master Protein Accessions	# Missed Cleavages	Theo. MH+ [Da]	Confidence (by Search Engine): Sequest HT	XCorr (by Search Engine): Sequest HT
FALSE	High	EILSVDCSTNNPSQAK	1xCarbamidomethyl [C7]	1	4	4	B4DW11	0	1762.83	High	4.13
	Checked	Protein FDR Confidence: Sequest HT	Master	Accession	Description	Exp. q-value: Sequest HT	Coverage [%]	# Peptides	# PSMs	# Unique Peptides	# AAs	MW [kDa]	calc. pI	Score Sequest HT: Sequest HT	# Peptides (by Search Engine): Sequest HT	# Protein Groups
	FALSE	High	Master Protein	B4DW11	cDNA FLJ57622, highly similar to Clusterin OS=Homo sapiens OX=9606 PE=2 SV=1	0	7	1	4	1	220	25.7	5.97	14.46	1	1
High	Master Protein	Q05CL3	BCAS1 protein OS=Homo sapiens OX=9606 GN=BCAS1 PE=2 SV=1	0	5	1	2	1	385	41.5	8.7	7.48	1	1
Checked	Confidence	Sequence	Modifications	# Protein Groups	# Proteins	# PSMs	Master Protein Accessions	# Missed Cleavages	Theo. MH+ [Da]	Confidence (by Search Engine): Sequest HT	XCorr (by Search Engine): Sequest HT
FALSE	High	SVKEDSVPTGAEENTSDSTEK	3xPhospho [T9; T15; S18]	1	2	2	Q05CL3	1	2449.89	High	3.74
	Checked	Protein FDR Confidence: Sequest HT	Master	Accession	Description	Exp. q-value: Sequest HT	Coverage [%]	# Peptides	# PSMs	# Unique Peptides	# AAs	MW [kDa]	calc. pI	Score Sequest HT: Sequest HT	# Peptides (by Search Engine): Sequest HT	# Protein Groups
	FALSE	High	Master Protein	Q05CL3	BCAS1 protein OS=Homo sapiens OX=9606 GN=BCAS1 PE=2 SV=1	0	5	1	2	1	385	41.5	8.7	7.48	1	1
High	Master Protein	Q49MI3	Ceramide kinase-like protein OS=Homo sapiens OX=9606 GN=CERKL PE=1 SV=1	0	3	1	2	1	558	62.6	8.27	7.23	1	1
Checked	Confidence	Sequence	Modifications	# Protein Groups	# Proteins	# PSMs	Master Protein Accessions	# Missed Cleavages	Theo. MH+ [Da]	Confidence (by Search Engine): Sequest HT	XCorr (by Search Engine): Sequest HT
FALSE	High	SGTLLGITLFICLKKEQNK	1xCarbamidomethyl [C12]; 2xPhospho [T3; T8]	1	1	2	Q49MI3	2	2323.15	High	3.61
	Checked	Protein FDR Confidence: Sequest HT	Master	Accession	Description	Exp. q-value: Sequest HT	Coverage [%]	# Peptides	# PSMs	# Unique Peptides	# AAs	MW [kDa]	calc. pI	Score Sequest HT: Sequest HT	# Peptides (by Search Engine): Sequest HT	# Protein Groups
	FALSE	High	Master Protein	Q49MI3	Ceramide kinase-like protein OS=Homo sapiens OX=9606 GN=CERKL PE=1 SV=1	0	3	1	2	1	558	62.6	8.27	7.23	1	1
High	Master Protein	Q92736	Ryanodine receptor 2 OS=Homo sapiens OX=9606 GN=RYR2 PE=1 SV=3	0	0	1	2	1	4967	564.2	6.07	6.33	1	1
Checked	Confidence	Sequence	Modifications	# Protein Groups	# Proteins	# PSMs	Master Protein Accessions	# Missed Cleavages	Theo. MH+ [Da]	Confidence (by Search Engine): Sequest HT	XCorr (by Search Engine): Sequest HT
FALSE	High	EAATPEEESDTLEK		1	2	2	Q92736	0	1548.69	High	3.24
	Checked	Protein FDR Confidence: Sequest HT	Master	Accession	Description	Exp. q-value: Sequest HT	Coverage [%]	# Peptides	# PSMs	# Unique Peptides	# AAs	MW [kDa]	calc. pI	Score Sequest HT: Sequest HT	# Peptides (by Search Engine): Sequest HT	# Protein Groups
	FALSE	High	Master Protein	Q92736	Ryanodine receptor 2 OS=Homo sapiens OX=9606 GN=RYR2 PE=1 SV=3	0	0	1	2	1	4967	564.2	6.07	6.33	1	1
High	Master Protein	Q9HD87	Putative uncharacterized protein C6orf50 OS=Homo sapiens OX=9606 GN=C6orf50 PE=5 SV=1	0	13	1	2	1	102	12.4	8.16	6.14	1	1
Checked	Confidence	Sequence	Modifications	# Protein Groups	# Proteins	# PSMs	Master Protein Accessions	# Missed Cleavages	Theo. MH+ [Da]	Confidence (by Search Engine): Sequest HT	XCorr (by Search Engine): Sequest HT
FALSE	High	GSKCSETSELLEK	1xCarbamidomethyl [C4]; 1xPhospho [S5]	1	1	2	Q9HD87	1	1547.67	High	3.15
	Checked	Protein FDR Confidence: Sequest HT	Master	Accession	Description	Exp. q-value: Sequest HT	Coverage [%]	# Peptides	# PSMs	# Unique Peptides	# AAs	MW [kDa]	calc. pI	Score Sequest HT: Sequest HT	# Peptides (by Search Engine): Sequest HT	# Protein Groups
	FALSE	High	Master Protein	Q9HD87	Putative uncharacterized protein C6orf50 OS=Homo sapiens OX=9606 GN=C6orf50 PE=5 SV=1	0	13	1	2	1	102	12.4	8.16	6.14	1	1
Medium	Master Protein	Q86V59	Paraneoplastic antigen-like protein 8A OS=Homo sapiens OX=9606 GN=PNMA8A PE=1 SV=2	0.028	3	1	2	1	439	48.1	8.97	6.07	1	1
Checked	Confidence	Sequence	Modifications	# Protein Groups	# Proteins	# PSMs	Master Protein Accessions	# Missed Cleavages	Theo. MH+ [Da]	Confidence (by Search Engine): Sequest HT	XCorr (by Search Engine): Sequest HT
FALSE	High	MSKTMAMNLLEDWCR	1xAcetyl [N-Term]; 1xCarbamidomethyl [C14]; 2xPhospho [S2; T4]	1	2	2	Q86V59	1	2087.79	High	3.08
	Checked	Protein FDR Confidence: Sequest HT	Master	Accession	Description	Exp. q-value: Sequest HT	Coverage [%]	# Peptides	# PSMs	# Unique Peptides	# AAs	MW [kDa]	calc. pI	Score Sequest HT: Sequest HT	# Peptides (by Search Engine): Sequest HT	# Protein Groups
	FALSE	Medium	Master Protein	Q86V59	Paraneoplastic antigen-like protein 8A OS=Homo sapiens OX=9606 GN=PNMA8A PE=1 SV=2	0.028	3	1	2	1	439	48.1	8.97	6.07	1	1
Medium	Master Protein	J9ZVQ3	Apolipoprotein E (Fragment) OS=Homo sapiens OX=9606 GN=APOE PE=3 SV=1	0.027	5	1	2	1	238	26.8	8.12	6.07	1	1
Checked	Confidence	Sequence	Modifications	# Protein Groups	# Proteins	# PSMs	Master Protein Accessions	# Missed Cleavages	Theo. MH+ [Da]	Confidence (by Search Engine): Sequest HT	XCorr (by Search Engine): Sequest HT
FALSE	High	AKLEEQAQQIR		1	6	2	J9ZVQ3	1	1313.72	High	3.07
	Checked	Protein FDR Confidence: Sequest HT	Master	Accession	Description	Exp. q-value: Sequest HT	Coverage [%]	# Peptides	# PSMs	# Unique Peptides	# AAs	MW [kDa]	calc. pI	Score Sequest HT: Sequest HT	# Peptides (by Search Engine): Sequest HT	# Protein Groups
	FALSE	Medium	Master Protein	J9ZVQ3	Apolipoprotein E (Fragment) OS=Homo sapiens OX=9606 GN=APOE PE=3 SV=1	0.027	5	1	2	1	238	26.8	8.12	6.07	1	1
Medium	Master Protein	B7ZLH8	EVPL protein OS=Homo sapiens OX=9606 GN=EVPL PE=2 SV=1	0.026	0	1	2	1	2055	233.7	7.25	4.62	1	1
Checked	Confidence	Sequence	Modifications	# Protein Groups	# Proteins	# PSMs	Master Protein Accessions	# Missed Cleavages	Theo. MH+ [Da]	Confidence (by Search Engine): Sequest HT	XCorr (by Search Engine): Sequest HT
FALSE	High	RPPTVQEK		1	4	2	B7ZLH8	0	954.537	High	2.54
	Checked	Protein FDR Confidence: Sequest HT	Master	Accession	Description	Exp. q-value: Sequest HT	Coverage [%]	# Peptides	# PSMs	# Unique Peptides	# AAs	MW [kDa]	calc. pI	Score Sequest HT: Sequest HT	# Peptides (by Search Engine): Sequest HT	# Protein Groups
	FALSE	Medium	Master Protein	B7ZLH8	EVPL protein OS=Homo sapiens OX=9606 GN=EVPL PE=2 SV=1	0.026	0	1	2	1	2055	233.7	7.25	4.62	1	1
Medium	Master Protein	Q9Y6X9	ATPase MORC2 OS=Homo sapiens OX=9606 GN=MORC2 PE=1 SV=2	0.026	1	1	2	1	1032	117.8	8.38	4.34	1	1
Checked	Confidence	Sequence	Modifications	# Protein Groups	# Proteins	# PSMs	Master Protein Accessions	# Missed Cleavages	Theo. MH+ [Da]	Confidence (by Search Engine): Sequest HT	XCorr (by Search Engine): Sequest HT
FALSE	High	EVPSPKVIK	1xPhospho [S4]	1	1	2	Q9Y6X9	1	1076.58	High	2.17
	Checked	Protein FDR Confidence: Sequest HT	Master	Accession	Description	Exp. q-value: Sequest HT	Coverage [%]	# Peptides	# PSMs	# Unique Peptides	# AAs	MW [kDa]	calc. pI	Score Sequest HT: Sequest HT	# Peptides (by Search Engine): Sequest HT	# Protein Groups
	FALSE	Medium	Master Protein	Q9Y6X9	ATPase MORC2 OS=Homo sapiens OX=9606 GN=MORC2 PE=1 SV=2	0.026	1	1	2	1	1032	117.8	8.38	4.34	1	1
Medium	Master Protein	Q6ZRK6	Coiled-coil domain-containing protein 73 OS=Homo sapiens OX=9606 GN=CCDC73 PE=2 SV=2	0.026	1	1	2	1	1079	124.1	5.58	4.3	1	1
Checked	Confidence	Sequence	Modifications	# Protein Groups	# Proteins	# PSMs	Master Protein Accessions	# Missed Cleavages	Theo. MH+ [Da]	Confidence (by Search Engine): Sequest HT	XCorr (by Search Engine): Sequest HT
FALSE	High	KSVTTEIK	1xPhospho [S2]	1	1	2	Q6ZRK6	1	985.497	High	2.15
	Checked	Protein FDR Confidence: Sequest HT	Master	Accession	Description	Exp. q-value: Sequest HT	Coverage [%]	# Peptides	# PSMs	# Unique Peptides	# AAs	MW [kDa]	calc. pI	Score Sequest HT: Sequest HT	# Peptides (by Search Engine): Sequest HT	# Protein Groups
	FALSE	Medium	Master Protein	Q6ZRK6	Coiled-coil domain-containing protein 73 OS=Homo sapiens OX=9606 GN=CCDC73 PE=2 SV=2	0.026	1	1	2	1	1079	124.1	5.58	4.3	1	1
Medium	Master Protein	Q6GMV7	Uncharacterized protein OS=Homo sapiens OX=9606 PE=2 SV=1	0.029	6	1	1	1	236	24.9	6.89	3.43	1	1
Checked	Confidence	Sequence	Modifications	# Protein Groups	# Proteins	# PSMs	Master Protein Accessions	# Missed Cleavages	Theo. MH+ [Da]	Confidence (by Search Engine): Sequest HT	XCorr (by Search Engine): Sequest HT
FALSE	High	SYSCQVTHEGSTVEK	1xCarbamidomethyl [C4]	1	36	1	Q6GMV7	0	1711.76	High	3.43
	Checked	Protein FDR Confidence: Sequest HT	Master	Accession	Description	Exp. q-value: Sequest HT	Coverage [%]	# Peptides	# PSMs	# Unique Peptides	# AAs	MW [kDa]	calc. pI	Score Sequest HT: Sequest HT	# Peptides (by Search Engine): Sequest HT	# Protein Groups
	FALSE	Medium	Master Protein	Q6GMV7	Uncharacterized protein OS=Homo sapiens OX=9606 PE=2 SV=1	0.029	6	1	1	1	236	24.9	6.89	3.43	1	1
Low	Master Protein	Q13042	Cell division cycle protein 16 homolog OS=Homo sapiens OX=9606 GN=CDC16 PE=1 SV=2	0.052	2	1	1	1	620	71.6	5.85	3.15	1	1
Checked	Confidence	Sequence	Modifications	# Protein Groups	# Proteins	# PSMs	Master Protein Accessions	# Missed Cleavages	Theo. MH+ [Da]	Confidence (by Search Engine): Sequest HT	XCorr (by Search Engine): Sequest HT
FALSE	High	RYLSKATTLEK	3xPhospho [S4; T7; T8]	1	5	1	Q13042	2	1549.65	High	3.15
	Checked	Protein FDR Confidence: Sequest HT	Master	Accession	Description	Exp. q-value: Sequest HT	Coverage [%]	# Peptides	# PSMs	# Unique Peptides	# AAs	MW [kDa]	calc. pI	Score Sequest HT: Sequest HT	# Peptides (by Search Engine): Sequest HT	# Protein Groups
	FALSE	Low	Master Protein	Q13042	Cell division cycle protein 16 homolog OS=Homo sapiens OX=9606 GN=CDC16 PE=1 SV=2	0.052	2	1	1	1	620	71.6	5.85	3.15	1	1
Low	Master Protein	H0Y5M6	Serine/threonine-protein kinase D3 (Fragment) OS=Homo sapiens OX=9606 GN=PRKD3 PE=1 SV=1	0.051	10	1	1	1	185	20.7	7.34	3.15	1	1
Checked	Confidence	Sequence	Modifications	# Protein Groups	# Proteins	# PSMs	Master Protein Accessions	# Missed Cleavages	Theo. MH+ [Da]	Confidence (by Search Engine): Sequest HT	XCorr (by Search Engine): Sequest HT
FALSE	High	NEVAILQILVALRNLHFK		1	2	1	H0Y5M6	1	2091.24	High	3.15
	Checked	Protein FDR Confidence: Sequest HT	Master	Accession	Description	Exp. q-value: Sequest HT	Coverage [%]	# Peptides	# PSMs	# Unique Peptides	# AAs	MW [kDa]	calc. pI	Score Sequest HT: Sequest HT	# Peptides (by Search Engine): Sequest HT	# Protein Groups
	FALSE	Low	Master Protein	H0Y5M6	Serine/threonine-protein kinase D3 (Fragment) OS=Homo sapiens OX=9606 GN=PRKD3 PE=1 SV=1	0.051	10	1	1	1	185	20.7	7.34	3.15	1	1
Low	Master Protein	B7Z556	cDNA FLJ56822, highly similar to Alpha-2-HS-glycoprotein OS=Homo sapiens OX=9606 PE=2 SV=1	0.139	4	1	1	1	245	27.3	6.52	3.09	1	1
Checked	Confidence	Sequence	Modifications	# Protein Groups	# Proteins	# PSMs	Master Protein Accessions	# Missed Cleavages	Theo. MH+ [Da]	Confidence (by Search Engine): Sequest HT	XCorr (by Search Engine): Sequest HT
FALSE	High	HTLNQIDEVK		1	4	1	B7Z556	0	1196.63	High	3.09
	Checked	Protein FDR Confidence: Sequest HT	Master	Accession	Description	Exp. q-value: Sequest HT	Coverage [%]	# Peptides	# PSMs	# Unique Peptides	# AAs	MW [kDa]	calc. pI	Score Sequest HT: Sequest HT	# Peptides (by Search Engine): Sequest HT	# Protein Groups
	FALSE	Low	Master Protein	B7Z556	cDNA FLJ56822, highly similar to Alpha-2-HS-glycoprotein OS=Homo sapiens OX=9606 PE=2 SV=1	0.139	4	1	1	1	245	27.3	6.52	3.09	1	1
Low	Master Protein	D3GKD9	G-gamma globin Paulinia variant OS=Homo sapiens OX=9606 GN=HBG2 PE=3 SV=1	0.155	9	1	1	1	147	16.2	7.64	3.06	1	1
Checked	Confidence	Sequence	Modifications	# Protein Groups	# Proteins	# PSMs	Master Protein Accessions	# Missed Cleavages	Theo. MH+ [Da]	Confidence (by Search Engine): Sequest HT	XCorr (by Search Engine): Sequest HT
FALSE	High	VNVEDAGGETLGR		1	12	1	D3GKD9	0	1316.64	High	3.06
	Checked	Protein FDR Confidence: Sequest HT	Master	Accession	Description	Exp. q-value: Sequest HT	Coverage [%]	# Peptides	# PSMs	# Unique Peptides	# AAs	MW [kDa]	calc. pI	Score Sequest HT: Sequest HT	# Peptides (by Search Engine): Sequest HT	# Protein Groups
	FALSE	Low	Master Protein	D3GKD9	G-gamma globin Paulinia variant OS=Homo sapiens OX=9606 GN=HBG2 PE=3 SV=1	0.155	9	1	1	1	147	16.2	7.64	3.06	1	1
Low	Master Protein	A8CGI2	Ubiquitin C (Fragment) OS=Homo sapiens OX=9606 GN=UBC PE=2 SV=1	0.149	52	1	1	1	23	2.6	4.75	3.04	1	1
Checked	Confidence	Sequence	Modifications	# Protein Groups	# Proteins	# PSMs	Master Protein Accessions	# Missed Cleavages	Theo. MH+ [Da]	Confidence (by Search Engine): Sequest HT	XCorr (by Search Engine): Sequest HT
FALSE	High	TITLEVEPSDTI		1	1	1	A8CGI2	0	1317.68	High	3.04
	Checked	Protein FDR Confidence: Sequest HT	Master	Accession	Description	Exp. q-value: Sequest HT	Coverage [%]	# Peptides	# PSMs	# Unique Peptides	# AAs	MW [kDa]	calc. pI	Score Sequest HT: Sequest HT	# Peptides (by Search Engine): Sequest HT	# Protein Groups
	FALSE	Low	Master Protein	A8CGI2	Ubiquitin C (Fragment) OS=Homo sapiens OX=9606 GN=UBC PE=2 SV=1	0.149	52	1	1	1	23	2.6	4.75	3.04	1	1
Low	Master Protein	I3L4Z0	Pigment epithelium-derived factor (Fragment) OS=Homo sapiens OX=9606 GN=SERPINF1 PE=1 SV=1	0.148	9	1	1	1	128	13.8	6.28	3.02	1	1
Checked	Confidence	Sequence	Modifications	# Protein Groups	# Proteins	# PSMs	Master Protein Accessions	# Missed Cleavages	Theo. MH+ [Da]	Confidence (by Search Engine): Sequest HT	XCorr (by Search Engine): Sequest HT
FALSE	High	ELLDTVTAPQK		1	2	1	I3L4Z0	0	1214.66	High	3.02
	Checked	Protein FDR Confidence: Sequest HT	Master	Accession	Description	Exp. q-value: Sequest HT	Coverage [%]	# Peptides	# PSMs	# Unique Peptides	# AAs	MW [kDa]	calc. pI	Score Sequest HT: Sequest HT	# Peptides (by Search Engine): Sequest HT	# Protein Groups
	FALSE	Low	Master Protein	I3L4Z0	Pigment epithelium-derived factor (Fragment) OS=Homo sapiens OX=9606 GN=SERPINF1 PE=1 SV=1	0.148	9	1	1	1	128	13.8	6.28	3.02	1	1
Low	Master Protein	Q8TAI1	TYMS opposite strand protein OS=Homo sapiens OX=9606 GN=TYMSOS PE=5 SV=2	0.174	11	1	1	1	123	13.4	12.03	3	1	1
Checked	Confidence	Sequence	Modifications	# Protein Groups	# Proteins	# PSMs	Master Protein Accessions	# Missed Cleavages	Theo. MH+ [Da]	Confidence (by Search Engine): Sequest HT	XCorr (by Search Engine): Sequest HT
FALSE	High	MTPASGATASLGR	1xPhospho [S5]; 1xOxidation [M1]	1	1	1	Q8TAI1	0	1315.57	High	3
	Checked	Protein FDR Confidence: Sequest HT	Master	Accession	Description	Exp. q-value: Sequest HT	Coverage [%]	# Peptides	# PSMs	# Unique Peptides	# AAs	MW [kDa]	calc. pI	Score Sequest HT: Sequest HT	# Peptides (by Search Engine): Sequest HT	# Protein Groups
	FALSE	Low	Master Protein	Q8TAI1	TYMS opposite strand protein OS=Homo sapiens OX=9606 GN=TYMSOS PE=5 SV=2	0.174	11	1	1	1	123	13.4	12.03	3	1	1
Low	Master Protein	V9GYS1	Apolipoprotein A-II OS=Homo sapiens OX=9606 GN=APOA2 PE=1 SV=1	0.174	11	1	1	1	82	9.2	5.01	2.25	1	1
Checked	Confidence	Sequence	Modifications	# Protein Groups	# Proteins	# PSMs	Master Protein Accessions	# Missed Cleavages	Theo. MH+ [Da]	Confidence (by Search Engine): Sequest HT	XCorr (by Search Engine): Sequest HT
FALSE	High	SPELQAEAK		1	6	1	V9GYS1	0	972.5	High	2.25
	Checked	Protein FDR Confidence: Sequest HT	Master	Accession	Description	Exp. q-value: Sequest HT	Coverage [%]	# Peptides	# PSMs	# Unique Peptides	# AAs	MW [kDa]	calc. pI	Score Sequest HT: Sequest HT	# Peptides (by Search Engine): Sequest HT	# Protein Groups
	FALSE	Low	Master Protein	V9GYS1	Apolipoprotein A-II OS=Homo sapiens OX=9606 GN=APOA2 PE=1 SV=1	0.174	11	1	1	1	82	9.2	5.01	2.25	1	1
Low	Master Protein	B3KU09	cDNA FLJ39034 fis, clone NT2RP7008085, highly similar to Homo sapiens ring finger protein 123 (RNF123), mRNA OS=Homo sapiens OX=9606 PE=2 SV=1	0.166	1	1	1	1	1314	148.4	6.74	2.07	1	1
Checked	Confidence	Sequence	Modifications	# Protein Groups	# Proteins	# PSMs	Master Protein Accessions	# Missed Cleavages	Theo. MH+ [Da]	Confidence (by Search Engine): Sequest HT	XCorr (by Search Engine): Sequest HT
FALSE	High	VTGIVQEK	1xPhospho [T2]	1	6	1	B3KU09	0	953.47	High	2.07
	Checked	Protein FDR Confidence: Sequest HT	Master	Accession	Description	Exp. q-value: Sequest HT	Coverage [%]	# Peptides	# PSMs	# Unique Peptides	# AAs	MW [kDa]	calc. pI	Score Sequest HT: Sequest HT	# Peptides (by Search Engine): Sequest HT	# Protein Groups
	FALSE	Low	Master Protein	B3KU09	cDNA FLJ39034 fis, clone NT2RP7008085, highly similar to Homo sapiens ring finger protein 123 (RNF123), mRNA OS=Homo sapiens OX=9606 PE=2 SV=1	0.166	1	1	1	1	1314	148.4	6.74	2.07	1	1
Low	Master Protein	Q8N8W3	cDNA FLJ38763 fis, clone KIDNE2014119 OS=Homo sapiens OX=9606 PE=2 SV=1	0.165	3	1	1	1	261	28.2	12.04	1.67	1	1
Checked	Confidence	Sequence	Modifications	# Protein Groups	# Proteins	# PSMs	Master Protein Accessions	# Missed Cleavages	Theo. MH+ [Da]	Confidence (by Search Engine): Sequest HT	XCorr (by Search Engine): Sequest HT
FALSE	High	SAAAAIPR		1	1	1	Q8N8W3	0	756.436	High	1.67
	Checked	Protein FDR Confidence: Sequest HT	Master	Accession	Description	Exp. q-value: Sequest HT	Coverage [%]	# Peptides	# PSMs	# Unique Peptides	# AAs	MW [kDa]	calc. pI	Score Sequest HT: Sequest HT	# Peptides (by Search Engine): Sequest HT	# Protein Groups
	FALSE	Low	Master Protein	Q8N8W3	cDNA FLJ38763 fis, clone KIDNE2014119 OS=Homo sapiens OX=9606 PE=2 SV=1	0.165	3	1	1	1	261	28.2	12.04	1.67	1	1
